# Supplementary material for: Evidence for the presence of African swine fever virus in an endemic region of Western Kenya in the absence of any reported outbreak
Source: BMC Vet Res. 2016 Sep 8;12(1):192. doi: 10.1186/s12917-016-0830-5 (PMC5016997; doi:10.1186/s12917-016-0830-5)
Supplement: Additional file 1: — Results of conventional and real-time PCR. Contains sample ID and sampling location with the results from the conventional PCR assay and the real-time PCR assays using the TaqMan® EZ-RT-PCR Kit and the Life Technologies Path-ID Multiplex One Step Kit. (XLSX 43 kb) [file 12917_2016_830_MOESM1_ESM.xlsx]

## Sheet: Sheet1
Sample ID	Slaughter Slab	Division of Origin	Conventional PCR	Realtime PCR* Path-ID	Realtime PCR TaqMan EZ	Sample ID	Slaughter slab	Division of Origin	Conventional PCR	Realtime PCR* Path-ID	Realtime PCR TaqMan EZ	Sample ID	Slaughter slab	Division of Origin	Conventional PCR	Realtime PCR* Path-ID	Realtime PCR TaqMan EZ
67	Sega	Ukwala	pos	Not tested	Not tested	160	Funyula	Funyula	neg	38.1965	42.6082	252	Luhano	Ukwala	neg	38.7065	42.855
68	Sega	Ukwala	neg	Not tested	Not tested	161	Funyula	Funyula	neg	37.8342	40.8402	253	Sega	Ukwala	neg	38.6607	40.9292
70	Bumala	Butula	neg	Not tested	Not tested	162	Amakura	Amakura	neg	Undetermined	42.5299	254	Ukwala	Ukwala	neg	37.8244	43.051
71	Bumala	Butula	pos	Not tested	Not tested	163	Amakura	Amakura	neg	38.9805	Undetermined	255	Nambale	Nambale	neg	38.6016	41.3256
72	Bumala	Butula	neg	Not tested	Not tested	164	Amoni	Amakura	pos	Not tested	Not tested	256	Nambale	Nambale	neg	38.5749	41.4779
73	Matayos Market	Nambale	neg	39.0022	Not tested	165	Funyula	Funyula	pos	22.8023	24.5753	257	Nambale	Nambale	neg	39.4467	41.9013
74	Mundika	Matayos	neg	Not tested	Not tested	166	Funyula	Funyula	neg	36.964	38.9613	258	Nambale	Nambale	neg	39.1441	41.0758
75	Mundika	Matayos	neg	Not tested	Not tested	167	Funyula	Funyula	pos	22.3823	23.8097	259	Sega	Ukwala	neg	39.7098	Undetermined
76	Mundika	Matayos	neg	Not tested	Not tested	168	Funyula	Funyula	pos	Not tested	Not tested	260	Sega	Ukwala	neg	Undetermined	Undetermined
77	Mundika	Matayos	neg	Not tested	Not tested	169	Ugunja	Ugunja	pos	Not tested	Not tested	261	Port Victoria	Budalangi	neg	40.4101	Undetermined
78	Sega	Ukwala	neg	Not tested	Not tested	170	Rwambra	Funyula	pos	22.8813	24.9373	262	Port Victoria	Budalangi	neg	40.0148	44.805
79	Sega	Ukwala	neg	Not tested	Not tested	171	Ugunja	Ugunja	pos	21.6404	23.4904	263	Port Victoria	Budalangi	neg	40.0346	44.4449
80	Bumala	Butula	neg	Not tested	Not tested	172	Ugunja	Ugunja	neg	Undetermined	Undetermined	264	Nambale	Nambale	neg	39.2683	41.0968
81	Bumala	Butula	neg	Not tested	Not tested	173	Nambale	Nambale	pos	Not tested	Not tested	265	Nambale	Nambale	neg	38.7317	40.7083
82	Bumala	Butula	neg	44.7485	42.4282	174	Amakura	Amakura	pos	19.8788	21.4584	266	Nambale	Nambale	neg	39.2558	41.0204
83	Bumala	Butula	neg	40.8163	40.1564	175	Amoni	Amagoro	pos	Not tested	Not tested	267	Nambale	Nambale	neg	44.2014	40.9399
84	Bumala	Funyula	neg	Undetermined	Undetermined	176	Funyula	Funyula	pos	Not tested	Not tested	268	Amakura	Nambale	neg	Undetermined	41.4113
85	Funyula	Matayos	neg	36.5869	39.5872	177	Funyula	Funyula	pos	21.0956	22.7915	269	Amakura	Nambale	neg	40.3707	Undetermined
86	Funyula	Funyula	neg	38.4914	41.6841	178	Funyula	Funyula	pos	19.942	21.3846	270	Simba Chai	Amakura	neg	42.2522	Undetermined
87	Funyula	Funyula	neg	Undetermined	43.0968	179	Funyula	Funyula	pos	Not tested	Not tested	271	Port Victoria	Budalangi	neg	38.6819	43.4368
88	Funyula	Funyula	neg	43.0934	42.5863	180	Funyula	Funyula	pos	Not tested	Not tested	272	Nambale	Nambale	neg	Undetermined	41.5199
89	Funyula	Funyula	neg	38.5982	Undetermined	181	Funyula	Funyula	pos	Not tested	Not tested	273	Amakura Homestead	Ukwala	neg	39.2748	43.8737
90	Funyula	Funyula	neg	39.2578	43.5056	182	Funyula	Funyula	neg	38.9256	Undetermined	274	Nambale	Nambale	neg	Undetermined	Undetermined
91	Sega	Ukwala	neg	37.7481	41.8092	183	Nambale	Nambale	pos	20.1576	21.5882	275	Nambale	Nambale	neg	37.8753	Undetermined
92	Sega	Butula	neg	37.5759	41.224	184	Nambale	Nambale	pos	Not tested	Not tested	276	Nambale	Nambale	neg	Undetermined	43.1576
93	Bumala	Matayos	pos	23.667	25.34	185	Nambale	Chakol	pos	Not tested	Not tested	277	Nambale	Nambale	neg	36.593	39.8348
94	Bumala	Matayos	neg	41.8002	Undetermined	186	Nambale	Nambale	pos	Not tested	Not tested	278	Nambale	Nambale	neg	38.7566	41.2446
95	Matayos Market	Matayos	neg	36.5519	40.4036	187	Nambale	Amakura	pos	20.4871	21.921	279	Nambale	Nambale	neg	38.908	42.2281
96	Matayos Market	Funyula	neg	39.8325	41.0445	188	Tangakorna	Nambale	pos	Not tested	Not tested	280	Nambale	Nambale	neg	38.7169	40.0083
97	Matayos Market	Nambale	neg	Undetermined	41.0039	189	Nambale	Nambale	neg	37.6332	41.434	281	Nambale	Nambale	neg	38.4512	40.5474
98	Matayos Market	Matayos	neg	39.0444	40.9499	190	Nambale	Nambale	pos	Not tested	Not tested	282	Simba Chai	Amakura	neg	38.9626	40.9562
99	Matayos Market	Funyula	neg	38.3183	41.0483	191	Nambale	Nambale	pos	Not tested	Not tested	283	Ugunja	Ugunja	neg	40.4103	Undetermined
100	Mundika	Matayos	neg	39.0894	44.8009	192	Nambale	Amakura	pos	20.5742	21.5876	284	Nambale	Nambale	neg	38.1063	41.0467
101	Bumala	Matayos	neg	39.0654	42.3185	193	Nambale	Nambale	neg	40.5409	Undetermined	285	Tangakorna	Nambale	neg	40.0483	Undetermined
102	Matayos Market	Funyula	neg	38.614	Undetermined	194	Funyula	Funyula	pos	Not tested	Not tested	286	Amoni	Chakol	neg	Undetermined	42.0334
103	Mundika	Matayos	neg	39.6585	Undetermined	195	Funyula	Funyula	neg	38.4122	Undetermined	287	Malaba Slab	Amagoro	neg	38.3691	Undetermined
104	Mundika	Matayos	neg	37.2375	40.5929	196	Funyula	Funyula	neg	43.0145	Undetermined	288	Malaba Njoroge	Amagoro	neg	39.3733	42.3674
105	Mundika	Matayos	neg	37.9354	44.5857	197	Nambale	Nambale	neg	39.1395	Undetermined	289	Amakura Junction	Amakura	neg	Undetermined	43.0133
106	Nambale	Butula	neg	40.2837	43.9922	198	Nambale	Chakol	neg	Undetermined	Undetermined	290	Nambale	Nambale	neg	37.609	Undetermined
107	Nambale	Nambale	pos	25.8453	27.6824	199	Nambale	Nambale	pos	20.7321	22.5931	291	Port Victoria	Funyula	neg	37.4465	40.4572
108	Nambale	Butula	neg	37.6783	41.3165	200	Nambale	Nambale	pos	Not tested	Not tested	292	Port Victoria	Budalangi	neg	Undetermined	Undetermined
109	Nambale	Nambale	pos	Not tested	Not tested	201	Amakura	Amakura	pos	Not tested	Not tested	293	Mundere	Budalangi	neg	38.0293	40.3792
110	Tangakorna	Chakol	pos	Not tested	Not tested	202	Amakura	Amakura	pos	Not tested	Not tested	294	Nambale	Nambale	neg	36.7541	41.0065
111	Tangakorna	Nambale	pos	Not tested	Not tested	203	Funyula	Funyula	pos	22.2282	24.2575	295	Simba Chai	Amakura	neg	37.7016	42.9312
112	Adongozi	Chakol	pos	23.011	24.6715	204	Funyula	Funyula	pos	Not tested	Not tested	296	Amakura Homestead	Amakura	neg	39.1242	43.1627
113	Malaba Slab	Amagoro	pos	24.1304	25.9312	205	Nambale	Nambale	pos	22.0594	23.8856	297	Amakura Junction	Amakura	neg	41.3136	Undetermined
114	Malaba Njoroge	Amakura	pos	23.3987	24.8022	206	Nambale	Nambale	neg	39.6291	Undetermined	298	Mundere	Budalangi	neg	41.1444	Undetermined
115	Malaba Slab	Amakura	pos	25.3299	27.4984	207	Amakura Homestead	Chakol	pos	Not tested	Not tested	299	Ugunja	Ugunja	neg	Undetermined	40.7655
116	Ukwala	Ugunja	pos	Not tested	Not tested	208	Tangakorna	Nambale	neg	39.5032	42.2497	300	Mungatsi	Nambale	neg	38.4078	43.0325
117	Luhano	Ukwala	pos	23.9111	25.7444	209	Funyula	Funyula	neg	38.8957	Undetermined	301	Nambale	Nambale	neg	40.1604	41.4367
118	Sega	Ukwala	pos	Not tested	Not tested	210	Funyula	Funyula	pos	Not tested	Not tested	302	Nambale	Nambale	neg	39.6238	43.2074
119	Bumala	Butula	neg	Not tested	Not tested	211	Funyula	Funyula	pos	Not tested	Not tested	303	Nambale	Nambale	neg	38.9392	41.2658
120	Bumala	Butula	pos	Not tested	Not tested	212	Funyula	Funyula	pos	Not tested	Not tested	304	Nambale	Butula	neg	37.8772	40.4384
121	Mundika	Busia	pos	35.9704	40.7759	213	Funyula	Funyula	pos	38.3224	40.3873	305	Adongozi	Cheptais	neg	38.1802	Undetermined
122	Luhano	Ukwala	pos	Not tested	Not tested	214	Nambale	Chakol	pos	Not tested	Not tested	306	Nambale	Nambale	neg	39.5702	41.6106
123	Nambale	Nambale	pos	Not tested	Not tested	215	Nambale	Nambale	pos	Not tested	Not tested	307	Nambale	Nambale	neg	39.5132	Undetermined
124	Nambale	Nambale	neg	34.137	37.6248	216	Nambale	Nambale	neg	37.945	41.826	308	Nambale	Nambale	neg	39.9708	40.4472
125	Nambale	Nambale	pos	35.6944	40.7422	217	Nambale	Nambale	neg	37.8961	40.9273	309	Tangakorna	Nambale	neg	40.4601	Undetermined
126	Tangakorna	Nambale	pos	36.1448	39.8799	218	Nambale	Nambale	neg	39.2796	41.2266	310	Tangakorna	Nambale	neg	40.5129	Undetermined
127	Malaba Slab	Amagoro	pos	Not tested	Not tested	219	Nambale	Nambale	neg	36.6717	41.0933	311	Angrum	Chakol	neg	39.058	41.852
128	Adongozi	Cheptais	neg	38.8805	39.9371	220	Nambale	Butula	neg	40.3641	Undetermined	312	Angrum	Chakol	neg	39.4786	Undetermined
129	Funyula	Funyula	neg	Undetermined	Undetermined	221	Amakura	Amakura	neg	38.9569	42.1614	313	Angrum	Chakol	neg	Undetermined	42.4934
130	Funyula	Funyula	neg	37.8042	42.8717	222	Simba Chai	Amakura	neg	37.5595	Undetermined	314	Port Victoria	Budalangi	neg	37.9436	42.3128
131	Funyula	Funyula	neg	39.4293	42.0695	223	Nambale	Nambale	neg	Undetermined	41.0971	315	Mundere	Budalangi	neg	38.9291	Undetermined
132	Funyula	Funyula	neg	39.0556	41.8104	224	Nambale	Nambale	neg	39.2805	41.4746	316	Port Victoria	Budalangi	neg	37.5431	39.5056
133	Funyula	Funyula	pos	Not tested	Not tested	225	Amakura Junction	Angurai	neg	36.459	39.1328	317	Port Victoria	Budalangi	neg	36.4183	39.7376
134	Funyula	Funyula	pos	34.8612	38.8718	226	Funyula	Funyula	neg	40.9832	Undetermined	318	Port Victoria	Budalangi	neg	38.5017	43.254
135	Sega	Ukwala	pos	Not tested	Not tested	227	Funyula	Funyula	neg	40.2752	Undetermined	319	Nambale	Nambale	pos	Not tested	Not tested
136	Ahadi	Budalangi	neg	39.2709	Undetermined	228	Funyula	Funyula	neg	37.0387	41.2061	320	Tangakorna	Nambale	pos	36.9576	41.2362
137	Port Victoria	Budalangi	neg	Undetermined	41.4418	229	Funyula	Funyula	neg	38.2812	40.3728	321	Nambale	Nambale	neg	37.6763	40.6154
138	Nambale	Nambale	neg	37.0496	39.2889	230	Funyula	Funyula	neg	39.2194	42.1803	322	Nambale	Nambale	neg	39.361	Undetermined
139	Nambale	Nambale	neg	36.7885	39.573	231	Nambale	Nambale	neg	38.9518	41.9455	323	Nambale	Nambale	neg	37.4777	41.1567
140	Mungatsi	Butula	neg	Undetermined	Undetermined	232	Nambale	Nambale	neg	35.1526	39.3453	324	Nambale	Nambale	neg	38.4905	40.0881
141	Mungatsi	Nambale	pos	Not tested	Not tested	233	Nambale	Nambale	neg	37.4263	40.8965	325	Nambale	Nambale	pos	Not tested	Not tested
142	Malaba Slab	Amakura	pos	36.6999	Undetermined	234	Nambale	Nambale	neg	40.2286	44.6732	326	Nambale	Nambale	pos	36.1869	40.5201
143	Funyula	Funyula	neg	41.2573	40.9262	235	Amakura Homestead	Amakura	neg	40.1418	43.525	327	Mungatsi	Nambale	neg	41.6227	41.3476
144	Funyula	Funyula	neg	39.3075	Undetermined	236	Amakura	Amakura	neg	41.0654	42.534	328	Nambale	Nambale	neg	38.9647	41.9669
145	Funyula	Funyula	neg	39.2688	Undetermined	237	Nambale	Nambale	neg	41.89	41.9515	329	Nambale	Matayos	neg	38.9482	42.7347
146	Funyula	Funyula	pos	20.662	22.3332	238	Nambale	Nambale	neg	37.8469	40.9709	330	Nambale	Nambale	neg	36.9248	39.2564
147	Funyula	Funyula	pos	20.7679	22.2845	239	Nambale	Nambale	neg	37.1362	39.279	331	Nambale	Nambale	pos	Not tested	Not tested
148	Funyula	Matayos	pos	Not tested	Not tested	240	Tangakorna	Nambale	neg	33.3074	36.008	332	Tangakorna	Nambale	pos	Not tested	Not tested
149	Funyula	Funyula	pos	Not tested	Not tested	241	Funyula	Funyula	neg	40.1107	42.3623	333	Nambale	Nambale	neg	38.8822	39.9755
150	Matayos Market	Matungu	pos	38.4358	41.5226	242	Funyula	Funyula	neg	41.6597	42.0632	334	Adongozi	Chakol	neg	40.2115	40.1049
151	Matayos Market	Funyula	neg	38.4872	39.7134	243	Funyula	Funyula	neg	38.9863	40.8734	335	Adongozi	Amakura	pos	Not tested	Not tested
152	Matayos Market	Funyula	pos	Not tested	Not tested	244	Funyula	Funyula	neg	39.0029	41.0689	336	Adongozi	Chakol	pos	Not tested	Not tested
153	Port Victoria	Budalangi	pos	Not tested	Not tested	245	Funyula	Funyula	neg	38.7411	41.9415	337	Adongozi	Chakol	pos	Not tested	Not tested
154	Rwambra	Budalangi	pos	22.7314	24.8526	246	Funyula	Funyula	neg	39.4152	42.139	338	Adongozi	Amakura	pos	Not tested	Not tested
155	Nambale	Nambale	neg	36.5597	40.5287	247	Nambale	Nambale	neg	38.4592	40.7196	339	Angrum	Chakol	pos	Not tested	Not tested
156	Nambale	Nambale	neg	40.6189	Undetermined	248	Nambale	Nambale	neg	40.3566	43.3083	340	Angrum	Chakol	pos	36.565	40.4242
157	Tangakorna	Nambale	pos	35.2528	37.6993	249	Nambale	Matayos	neg	39.2561	41.2622	341	Ugunja	Ukwala	neg	Not tested	Undetermined
158	Amoni	Amakura	pos	Not tested	Not tested	250	Tangakorna	Nambale	neg	40.559	42.5805	342	Sigomere	Mumias	pos	Not tested	Not tested
159	Adongozi	Chakol	neg	36.8704	40.1076	251	Sega	Ukwala	neg	39.0293	40.6355	343	Mundere	Funyula	pos	Not tested	Not tested
NTC			neg	neg	neg	NTC				neg	neg	PAC			pos	27.102	29.11
NTC			neg	NT	NT	NTC				NT	neg	PAC			pos	NT	29.02
PAC			pos	27.1057	29.64	PAC				26.7997	29.58	NTC			neg	neg	neg
PAC			pos	NT	29.62	PAC				NT	29.66	NTC			neg	NT	neg
* Samples with Ct Values in excess of 40 are not considered positive in the absence of addditional data
