# Supplementary material for: Evidence for the presence of African swine fever virus in an endemic region of Western Kenya in the absence of any reported outbreak
Source: BMC Vet Res. 2016 Sep 8;12(1):192. doi: 10.1186/s12917-016-0830-5 (PMC5016997; doi:10.1186/s12917-016-0830-5)
Supplement: Additional file 2: — GenBank Accession Numbers. GenBank (http://www.ncbi.nlm.nih.gov/genbank/) Accession numbers for twenty ASFV isolates for which genotypic analysis was performed. (XLSX 11 kb) [file 12917_2016_830_MOESM2_ESM.xlsx]

## Sheet: Sheet1
ASFV Isolate	p72 GenBank accession no.	p54 GenBank accession no.
ken10/bus.67	KU852382	KU852402
ken10/bus.97	KU852383	KU852403
ken10/bus.110	KU852384	KU852404
ken10/bus.116	KU852385	KU852405
ken10/bus.122	KU852386	KU852406
ken10/bus.135	KU852387	KU852407
ken10/bus.148	KU852388	KU852408
ken10/bus.152	KU852389	KU852409
ken10/bus.164	KU852390	KU852410
ken10/bus.169	KU852391	KU852411
ken10/bus.175	KU852392	KU852412
ken10/bus.180	KU852393	KU852413
ken10/bus.185	KU852394	KU852414
ken10/bus.190	KU852395	KU852415
ken10/bus.200	KU852396	KU852416
ken10/bus.207	KU852397	KU852417
ken10/bus.215	KU852398	KU852418
ken10/bus.335	KU852399	KU852419
ken10/bus.340	KU852400	KU852420
ken10/bus.343	KU852401	KU852421
